# Supplementary material for: An IFN-γ-related signature predicts prognosis and immunotherapy response in bladder cancer: Results from real-world cohorts
Source: Front Genet. 2023 Jan 4;13:1100317. doi: 10.3389/fgene.2022.1100317 (PMC9846040; doi:10.3389/fgene.2022.1100317)
Supplement: Supplementary file 4 [file DataSheet1.ZIP]

Archive with 24 entries (23 files):
- code/
- code/1.R
- code/10.R
- code/11.R
- code/12.R
- code/13.R
- code/14.R
- code/15.R
- code/16.R
- code/17.R
- code/18.R
- code/19.R
- code/2.R
- code/20.R
- code/21.R
- code/22.R
- code/23.R
- code/3.R
- code/4.R
- code/5.R
- code/6.R
- code/7.R
- code/8.R
- code/9.R
