# Supplementary material for: An IFN-γ-related signature predicts prognosis and immunotherapy response in bladder cancer: Results from real-world cohorts
Source: Front Genet. 2023 Jan 4;13:1100317. doi: 10.3389/fgene.2022.1100317 (PMC9846040; doi:10.3389/fgene.2022.1100317)
Supplement: Supplementary file 4 [file DataSheet1.ZIP › code/1.R]

#???ù???Ŀ¼
rm(list = ls())

library(limma) ##??ȡ???ļ?һ?????????ֶ??о?ȡ??ֵ
#setwd("C:\\Users\\liuzh\\Desktop\\tgfb\\6.0")

load("TCGA_BLCAtpm_exp.RDATA")
##############

#rt=read.table("symbol.txt",sep="\t",header=T,check.names=F)  #rtΪdata.
rt=as.matrix(rt)  #rtΪ"matrix" "array" ?????˵?һ??Ϊ??1??2??3......??
rownames(rt)=rt[,1]    #??ȡ??һ?л?????  ????һ?У?1??2??3......????Ϊ gene????
exp=rt[,2:ncol(rt)]   #ȥ???˵ڶ??У?????id??....gene???֣???һ??
dimnames=list(rownames(exp),colnames(exp))
data=matrix(as.numeric(as.matrix(exp)),nrow=nrow(exp),dimnames=dimnames)
data=data[rowMeans(data)>0,]
###################

data=tpms
data=data[rowMeans(data)>0,]

gene=read.table("gene.txt", header=F, check.names=F, sep="\t")
sameGene=intersect(as.vector(gene[,1]),rownames(data))
geneExp=data[sameGene,]

out=rbind(ID=colnames(geneExp),geneExp)
write.table(out,file="tcga_IFNr_exp.txt",sep="\t",quote=F,col.names=F)
