# Supplementary material for: An IFN-γ-related signature predicts prognosis and immunotherapy response in bladder cancer: Results from real-world cohorts
Source: Front Genet. 2023 Jan 4;13:1100317. doi: 10.3389/fgene.2022.1100317 (PMC9846040; doi:10.3389/fgene.2022.1100317)
Supplement: Supplementary file 4 [file DataSheet1.ZIP › code/11.R]

#if (!require("BiocManager"))
#    install.packages("BiocManager")
#BiocManager::install("maftools")
rm(list = ls())

library(maftools)       #???ð?
setwd("H:\\IFNr\\13.maftools")    

#
geneRT=read.table("gene.txt", header=T, sep="\t", check.names=F, row.names=1)
gene=row.names(geneRT)


pdf(file="oncoplot.pdf", width=8, height=7)
maf=read.maf(maf="input.maf")
oncoplot(maf=maf, genes=gene, draw_titv=T)
dev.off()
