# Supplementary material for: An IFN-γ-related signature predicts prognosis and immunotherapy response in bladder cancer: Results from real-world cohorts
Source: Front Genet. 2023 Jan 4;13:1100317. doi: 10.3389/fgene.2022.1100317 (PMC9846040; doi:10.3389/fgene.2022.1100317)
Supplement: Supplementary file 4 [file DataSheet1.ZIP › code/12.R]

rm(list = ls())
setwd("H:\\IFNr\\14.分组突变")
#BiocManager::install("TCGAbiolinks",ask = F)
#BiocManager::install("maftools",ask = F)
#library("TCGAbiolinks")

#BLCA.maf=GDCquery_Maf("BLCA",pipelines="mutect2")
library(maftools)
laml = read.maf(maf = 'TCGA.BLCA.mutect.0e239d8f-47b0-4e47-9716-e9ecc87605b9.DR-10.0.somatic.maf.gz')
a=laml@data
a$Tumor_Sample_Barcode=substr(a$Tumor_Sample_Barcode,1,16)
dat=read.table('risk.txt',header = T,sep='\t',row.names = 1)
# 检查有无重??? dat=dat[!duplicated(rownames(dat)),]


dat$risk_group=ifelse(dat$group=='1','high','low')
dat1=dat[dat$risk_group=="high",]
b1=a[a$Tumor_Sample_Barcode%in%rownames(dat1),]
dat1$Tumor_Sample_Barcode=rownames(dat1)
laml1 = read.maf(maf = b1, clinicalData = dat1)
dat2=dat[dat$risk_group=="low",]
b2=a[a$Tumor_Sample_Barcode%in%rownames(dat2),]
dat2$Tumor_Sample_Barcode=rownames(dat2)
laml2 = read.maf(maf = b2, clinicalData = dat2)
#oncoplot(maf, co=lamllors = vc_ccolorntSize=0.6,top = 30,writeMatrix = T)

if(T){
  mycol <- RColorBrewer::brewer.pal(n = 8, name = 'Paired')
  vc_cols = c("bgCol" = "#CCCCCC",
    "Frame_Shift_Ins" = mycol[1], 
    "Missense_Mutation" = mycol[4], 
    "Frame_Shift_Del" = mycol[3], 
    "Nonsense_Mutation" = mycol[2], 
        "Splice_Site" = mycol[5], 
        "In_Frame_Del" = mycol[6],
        "In_Frame_Ins" = mycol[7],
        "Multi_Hit" = mycol[8]
  )} 
  pdf('oncoprint_low.pdf')
  oncoplot(maf = laml2, colors = vc_cols,fontSize=0.6,top = 20)
  dev.off()
  pdf('oncoprint_high.pdf')
  oncoplot(maf = laml1, colors = vc_cols,fontSize=0.6,top = 20)
    dev.off()

    ###############################################################
    
    ###############################################################
    
    genes= read.table("gene.txt", header=T, sep="\t", check.names=F)
    if(T){
      mycol <- RColorBrewer::brewer.pal(n = 8, name = 'Paired')
      vc_cols = c("bgCol" = "#CCCCCC",
                  "Frame_Shift_Ins" = mycol[1], 
                  "Missense_Mutation" = mycol[4], 
                  "Frame_Shift_Del" = mycol[3], 
                  "Nonsense_Mutation" = mycol[2], 
                  "Splice_Site" = mycol[5], 
                  "In_Frame_Del" = mycol[6],
                  "In_Frame_Ins" = mycol[7],
                  "Multi_Hit" = mycol[8]
      )} 
    pdf('oncoprint_low.pdf')
    oncoplot(maf = laml2, colors = vc_cols,fontSize=0.6,genes = genes$Gene)
    dev.off()
    pdf('oncoprint_high.pdf')
    oncoplot(maf = laml1, colors = vc_cols,fontSize=0.6,genes = genes$Gene)
    dev.off()
    
    ##################################################################
    
    
    
    
    
    
    
    
    
    
    
   
genes = c("ACVR1B","FNTA","ID2","INHBB","PPP2CB","UCHL5")
coOngenes= read.table("gene.txt", header=T, sep="\t", check.names=F)
vc_cols = c("bgCol" = "#CCCCCC",
            "Nonsense_Mutation" = mycol[1], 
            "Missense_Mutation" = mycol[2], 
            "Frame_Shift_Del" = mycol[3], 
            "Frame_Shift_Ins" = mycol[4], 
            "Splice_Site" = mycol[5], 
            "In_Frame_Del" = mycol[6],
            "In_Frame_Ins" = mycol[7],
            "Multi_Hit" = mycol[8]
)

coplot(m1 = laml1, m2 = laml2, m1Name = 'High Risk', m2Name = 'Low Risk',genes=genes,colors = vc_cols)
dev.off()


pt.vs.rt <- mafCompare(m1 = laml1, m2 = laml2, m1Name = 'High', m2Name = 'Low',minMut = 5)
print(pt.vs.rt)
pdf('oncoprint_chayi.pdf',height=15)
forestPlot(mafCompareRes = pt.vs.rt, pVal = 0.05, color = c('maroon','royalblue'), geneFontSize = 0.4)
dev.off()
write.csv(a,'mut.csv')   
