# Supplementary material for: An IFN-γ-related signature predicts prognosis and immunotherapy response in bladder cancer: Results from real-world cohorts
Source: Front Genet. 2023 Jan 4;13:1100317. doi: 10.3389/fgene.2022.1100317 (PMC9846040; doi:10.3389/fgene.2022.1100317)
Supplement: Supplementary file 4 [file DataSheet1.ZIP › code/13.R]

rm(list = ls())
library(reshape2)
library(ggraph)
setwd("H:\\IFNr\\15.免疫球")
#library()
#IFNr分子分组
IFNr_up <- c("CMPK2","CXCL10","CXCL11","EPSTI1","FCGR1A","IFI27","IFI44","IFIT3","IRF5","IRF7","IRF9"
,"ISG15","LY6E","OAS2","OAS3","PARP12","PARP14","RSAD2","TAP1","TNFAIP2","XCL1","USP18")
IFNr_down <- c("C1R","C1S","CCL2","CD69","EIF4E3","FGL2","IL6","P2RY14","SELP","SOCS3","TNFAIP3")

IFNr_combined <- c(IFNr_up,IFNr_down)
IFNr_combined <- sort(IFNr_combined)

IFNr_cox_prog=read.delim2("uniCox.xls",header = T,sep = "\t")
save(IFNr_cox_prog,file = "IFNr_prog.RDATA")
load("IFNr_prog.RDATA")
IFNr_cox_prog$direction <- ifelse(IFNr_cox_prog$Hazard.Ratio < 1,"Favorable.Factor","Risk.Factor")

#load("GSE_IFNr_relate_spearman.RDATA")

library(Hmisc)
 rt=read.table("expTime.txt",header=T,sep="\t",check.names=F,row.names=1)
IFNr_cox_exp =rt[,-c(1,2)]
ssgsea_IFNr_cox_spearman <- rcorr(as.matrix(IFNr_cox_exp),type=c("pearson"))

IFNr_relate_spearman=ssgsea_IFNr_cox_spearman

IFNr_relate <-IFNr_relate_spearman$P
IFNr_relate_r <- round(IFNr_relate_spearman$r,4)
IFNr_relate_value <- melt(IFNr_relate)
IFNr_relate_value$to <- rep(IFNr_combined,length(IFNr_combined))
colnames(IFNr_relate_value) <- c("id","from","value","to")
IFNr_relate_r_value <- melt(IFNr_relate_r)
IFNr_relate_r_value$to <- rep(IFNr_combined,length(IFNr_combined))
colnames(IFNr_relate_r_value) <- c("id","from","value","to")
edges_IFNr <- data.frame(
  from = c(rep("IFNr",2),rep("up",length(IFNr_up)),rep("down",length(IFNr_down))),
  to = c("up","down",IFNr_up,IFNr_down)
)
IFNr_relate_value$value <- ifelse(IFNr_relate_r_value$value == 1,0,
                                 ifelse(IFNr_relate_r_value$value < 0,IFNr_relate_value$value*(-1),IFNr_relate_value$value))
IFNr_vertices <- IFNr_cox_prog[,c("Symbol","P.Value","direction")]
IFNr_vertices$group <- ifelse(IFNr_vertices$Symbol %in% IFNr_up,"up",
                             ifelse(IFNr_vertices$Symbol %in% IFNr_down,"down","no"))
IFNr_vertices$id <- 1:nrow(IFNr_vertices)
#IFNr_vertices$angle <- 90 - 360 * IFNr_vertices$id /nrow(IFNr_vertices)
#IFNr_vertices$hjust <- ifelse( IFNr_vertices$angle < -90, 1, 0)
colnames(IFNr_vertices) <- c("name","value","direction","group","id")
temp_origin <- data.frame(c("IFNr","up","down"),
                          c(1,1,1),
                          c(NA,NA,NA),
                          c(NA,"IFNr","IFNr"),
                          c(NA,NA,NA))
colnames(temp_origin) <- c("name","value","direction","group","id")
IFNr_vertices <- rbind(temp_origin,IFNr_vertices)
IFNr_vertices$value=as.numeric(IFNr_vertices$value)

# IFNr_vertices$color.direction <- ifelse(IFNr_vertices$direction == "Favorable.Factor","#53B54A",
#                                     ifelse(IFNr_vertices$direction == "Risk.Factor","#8E5D9C",NA))
IFNr_vertices$color.group <- ifelse(IFNr_vertices$group == "down","#3A76A9",
                                   
                                          ifelse(IFNr_vertices$group == "up","#D13021",NA)) #为需要单独设置颜色的物件设置颜色
IFNr_vertices$value <- ifelse(IFNr_vertices$value == 0,0.0001,IFNr_vertices$value)

mygraph <- igraph::graph_from_data_frame( d = edges_IFNr, vertices=IFNr_vertices) #构建需要的数据类型
IFNr_connect <- IFNr_relate_value[,c(2,4,3)]
IFNr_connect <- IFNr_connect[abs(IFNr_connect$value) < 0.01,]
IFNr_connect <- IFNr_connect[IFNr_connect$value != 0,]
IFNr_connect$value <- ifelse(IFNr_connect$value < 0,-1,1)
IFNr_connect_posi <- IFNr_connect[IFNr_connect$value == 1,]
IFNr_connect_nega <- IFNr_connect[IFNr_connect$value == -1,]

from_posi  <-  match(IFNr_connect_posi$from, IFNr_vertices$name)
to_posi  <-  match(IFNr_connect_posi$to, IFNr_vertices$name)

from_nega  <-  match(IFNr_connect_nega$from, IFNr_vertices$name)
to_nega  <-  match(IFNr_connect_nega$to, IFNr_vertices$name)
ggraph(mygraph, layout = 'dendrogram', circular = TRUE) +geom_conn_bundle(data = get_con(from = from_posi, to = to_posi), alpha=0.5, width=0.9,aes(color = "posi"),tension = 0.1) +
  geom_conn_bundle(data = get_con(from = from_nega, to = to_nega), alpha=0.5, width=0.9,aes(color = "nega"),tension = 0.1) +
  scale_edge_colour_manual(name= "Correlations",labels = c("Positive with P < 0.01","Negative with P < 0.01"),values = c(posi = "#054889",nega = "#E60000"))+
  geom_node_text(aes(x = x*1.18, y=y*1.18, filter = leaf, label=name), size=3, alpha=1,color = na.omit(IFNr_vertices$color.group),fontface = "bold")+
  geom_node_point(aes(filter = leaf, x = x*1.07, y=y*1.07,size = -log(value),fill = group),shape = 21,color="#000000", alpha=1.2) +
  geom_node_point(aes(filter = leaf, x = x*1.07, y=y*1.07,color = direction),shape = 16,size=3,alpha=1, ) +
  scale_fill_manual(name = "IFNr Group",values = c("#3A76A9","#D13021"),labels = c("down","up"))+
  scale_size_continuous(name = "logrank test P Value",range = c(5,10),breaks = c(1,2,3,4),labels =c("0.1","0.01","0.001","0.0001") ) +
  scale_color_manual(name = "Factor Group",values = c("#53B54A","#8E5D9C"),labels = c("Favorable Factor for OS","Risk Factor for OS")) +
  theme_void() +
  guides(fill = guide_legend(override.aes = list(size = 5)),color = guide_legend(override.aes = list(size = 5)),size = guide_legend(override.aes = list(fill = "gray")))+
  theme(
    legend.position="right",
    legend.text = element_text(face="bold"),
    legend.title = element_text(face="bold.italic")
    #    plot.margin=unit(c(0,0,0,0),"cm"),
  ) +
  expand_limits(x = c(-1.3, 1.3), y = c(-1.3, 1.3))+
  coord_fixed(1)
  
  
  
  
  
  
  
  
  

############
