# Supplementary material for: An IFN-γ-related signature predicts prognosis and immunotherapy response in bladder cancer: Results from real-world cohorts
Source: Front Genet. 2023 Jan 4;13:1100317. doi: 10.3389/fgene.2022.1100317 (PMC9846040; doi:10.3389/fgene.2022.1100317)
Supplement: Supplementary file 4 [file DataSheet1.ZIP › code/14.R]

rm(list = ls())
library(pheatmap)
rt=read.table("gsvaOut.txt",sep="\t",header=T,check.names=F)
rt=as.matrix(rt)
rownames(rt)=rt[,1]
exp=rt[,2:ncol(rt)]
dimnames=list(rownames(exp),colnames(exp))
data=matrix(as.numeric(as.matrix(exp)),nrow=nrow(exp),dimnames=dimnames)
#data=avereps(data)
#data=data[rowMeans(data)>0,]

colnames(data) <- gsub("\\.","-",colnames(data))
#??ҪTCGA??????Ʒ?????֡???????timeƥ???????У???????????????
group=sapply(strsplit(colnames(data),"\\-"),"[",4)
group=sapply(strsplit(group,""),"[",1)
group=gsub("2","1",group)
data=data[,group==0]
colnames(data)=gsub("(.*?)\\-(.*?)\\-(.*?)\\-(.*?)\\-.*","\\1\\-\\2\\-\\3\\-\\4",colnames(data))

data=avereps(data)
rt=data

risk=read.table("tcgarisk.txt",header=T,sep="\t",check.names = F,row.names = 1) 
#library(limma)
risk=as.data.frame(t(risk))
#colnames(risk)=gsub("(.*?)\\-(.*?)\\-(.*?)\\-.*","\\1\\-\\2\\-\\3",colnames(risk))   
#colnames(risk) <- paste0(colnames(risk),"-01A")


#risk=avereps(risk)
#risk <- as.data.frame(t(risk))
#rt = as.data.frame(t(rt))
#rownames(risk) <- gsub("\\.","-",rownames(risk))
#risk$id<-rownames(risk)
sameSample=intersect(colnames(rt),colnames(risk))
rt=rt[,sameSample]
Riskscore=risk[,sameSample]
out=rbind(rt,Riskscore)
out=as.data.frame(t(out))
out = out [order(out$riskScore),]
out=out[,-c(51:57)]
write.csv(out,file = "rt.csv",row.names = TRUE)


###??Excel????????????

###??Excel????????????
###??Excel????????????


rt=read.delim("rt.csv",sep=",",header=T,row.names=1,check.names=F)
a=t(rt)
foldChange = 0.02
padj = 0.05                                                   #logFC?ٽ?ֵ
modType=c(rep("con",203),rep("treat",203))
design <- model.matrix(~0+factor(modType))
colnames(design) <- c("con","treat")
fit <- lmFit(a,design)
cont.matrix<-makeContrasts(treat-con,levels=design)
fit2 <- contrasts.fit(fit, cont.matrix)
fit2 <- eBayes(fit2)

tempOutput =topTable(fit2,adjust='fdr',n = Inf)
nrDEG = na.omit(tempOutput)

write.csv(nrDEG, "all.limmaOut.csv")


diffsig <- nrDEG 
All_diffSig <- diffsig[(diffsig$adj.P.Val < padj & (diffsig$logFC>foldChange | diffsig$logFC < (-foldChange))),]
write.csv(All_diffSig, "all.diffsig.csv")  ##输出差异基因数据集
dim(All_diffSig)
#[1] 12   6
## 共有12个diff gene

diffup <-  All_diffSig[(All_diffSig$P.Value < padj & (All_diffSig$logFC > foldChange)),]
write.csv(diffup, "diffup.csv")
#
diffdown <- All_diffSig[(All_diffSig$P.Value < padj & (All_diffSig < -foldChange)),]
write.csv(diffdown, "diffdown.csv")

Exp=a[rownames(All_diffSig),]
diffExp=rbind(id=colnames(Exp),Exp)
write.table(diffExp,file="heatmap.txt",sep="\t",quote=F,col.names=F)


#######################################################################
hmExp=a[rownames(All_diffSig),]
#hmExp=log2(hmExp+0.1)

Group=c(rep("Low",203),rep("High",203))
names(Group)=colnames(data)
Group=as.data.frame(Group)
x=All_diffSig$logFC
names(x)=rownames(All_diffSig)
cg=c(names(head(sort(x),3)),names(tail(sort(x),3)))
rownames(Group) <- rownames(hmExp[cg,])
#pdf(file="heatmap.pdf",height=7,width=5)
pheatmap(hmExp[cg,], 
         annotation=Group, 
         color = colorRampPalette(c("green", "black", "red"))(50),
         cluster_cols =F,
         show_colnames = F,
         show_rownames = F,
         fontsize = 12,
         fontsize_row=6,
         fontsize_col=10)
dev.off()
##############################################################
library(pheatmap)

## 提取差异基因的表达量
DEG_id <- read.csv("all.diffsig.csv", header = T)  # 读取差异基因的文件
head(DEG_id)
## 匹配差异基因的表达量
DEG_id <- unique(DEG_id$X)
DEG_exp <- a[DEG_id,]
hmexp <- na.omit(DEG_exp)

n=t(scale(t(hmexp))) ##ͨ????scale????log-ratio??ֵ???й?һ??
n[n>2]=2
n[n< -2]= -2
n[1:4,1:4]
hmexp=n

#x=All_diffSig$logFC
#names(x)=rownames(All_diffSig)
#cg=c(names(head(sort(x),3)),names(tail(sort(x),3)))

## 样本注释信息 
annotation_col <- data.frame(Group = factor(c(rep("Low",203),rep("High",203))))
rownames(annotation_col) <- colnames(hmexp)
ann_colors=list(Group=c(Low="#99cc33",High="#FF9900"))
##  绘制热图 
pdf(file = "GSVA_heatmap.pdf", height = 8, width = 12)
p=pheatmap(hmexp,
           annotation_col= annotation_col,
           #annotation_col =list(class=c(L='#009933',R='#CC33CC',F='#FDDCA9'))tomato4 slateblue3
           annotation_colors = ann_colors,
           
           color = colorRampPalette(c("green","black","red"))(50),
           cluster_cols = F,
           show_rownames = T,
           show_colnames = F,
           scale = "none", ## none, row, column
           gaps_col = 203,
           fontsize = 12,
           fontsize_row = 8,
           fontsize_col = 10,
           border = FALSE)

dev.off()
