# Supplementary material for: An IFN-γ-related signature predicts prognosis and immunotherapy response in bladder cancer: Results from real-world cohorts
Source: Front Genet. 2023 Jan 4;13:1100317. doi: 10.3389/fgene.2022.1100317 (PMC9846040; doi:10.3389/fgene.2022.1100317)
Supplement: Supplementary file 4 [file DataSheet1.ZIP › code/15.R]

rm(list = ls()) 
#load("logFPKM.RDATA")
###??Xiangya_BLCA????FPKM
setwd("E:\\IFNr\\17.cancer immunity cycles")
library(limma)
risk=read.table("tcgaRisk.txt",sep="\t",check.names=F,header=T,row.names=1)   
risk=t(risk)

load("TCGA_BLCAtpm_exp.RDATA")

data=tpms
group=sapply(strsplit(colnames(data),"\\-"),"[",4)
group=sapply(strsplit(group,""),"[",1)
group=gsub("2","1",group)
data=data[,group==0]
colnames(data)=gsub("(.*?)\\-(.*?)\\-(.*?)\\-(.*?)\\-.*","\\1\\-\\2\\-\\3-\\4",colnames(data))

data=avereps(data)


sameSample=intersect(colnames(data),colnames(risk))
data=data[,sameSample]
risk=risk[,sameSample]
out=rbind(data,risk)
out=as.data.frame(out)
out=out[-c(53501:53505),]
save(out,file="Newdata.RDATA")


tcga_BLCA =out


#colnames(tcga_BLCA)=gsub("(.*?)\\-(.*?)\\-(.*?)\\-.*","\\1\\-\\2\\-\\3",colnames(tcga_BLCA))   
#colnames(tcga_BLCA) <- paste0(colnames(tcga_BLCA),"-01")
#tcga_BLCA=t(tcga_BLCA)
#tcga_BLCA=avereps(tcga_BLCA)

#tcga_BLCA=as.matrix(tcga_BLCA)
#rownames(tcga_BLCA)=tcga_BLCA[,1]
#tcga_BLCA=tcga_BLCA[,2:ncol(tcga_BLCA)]

#dimnames=list(rownames(tcga_BLCA),colnames(tcga_BLCA))
#tcga_BLCA=matrix(as.numeric(as.matrix(tcga_BLCA)),nrow=nrow(tcga_BLCA),dimnames=dimnames)
#tcga_BLCA=avereps(tcga_BLCA)
tcga_BLCA <- as.data.frame(t(tcga_BLCA))

data<-read.delim("TIP cancer immunity cycle.csv",sep=",")
rownames(data)<-data$Steps
data$Steps<-NULL
data1<-data
data1<-as.data.frame(t(data1))
rownames(data1) <- gsub("\\.","-",rownames(data1))
rownames(data1) <- paste0(rownames(data1),"A")

sameSample=intersect(row.names(data1),row.names(tcga_BLCA))
data1=data1[sameSample,]
tcga_BLCA=tcga_BLCA[sameSample,]

tcga_BLCA$ID=rownames(tcga_BLCA)
data1$Riskscore<-tcga_BLCA[tcga_BLCA$ID==rownames(data1),"riskScore"]

data1$Riskscore=as.numeric(data1$Riskscore)
data1$Riskscore<-ifelse(data1$Riskscore>median(data1$Riskscore),"High",
                       ifelse(data1$Riskscore<=median(data1$Riskscore),"low",NA))

library(ggpubr)
library(ggplot2)
library(reshape2)#同时画多个变量的分组???
data2=melt(data1,id="Riskscore")#00468B
pdf(file="boxplot.pdf", width=8, height=5)
p=ggboxplot(data2, x="variable", y="value", color = "Riskscore", 
            ylab=paste0("Anti-cancer Immunity"),
            xlab="Cancer Immunity Cycle",
            #outlier.colour = NA,
            #size=0.3,
            add = "median_iqr",
            palette = c("#FF0000","#000080"),
            #ylim =c(0,4),
            fill = "Riskscore")
p
p=p+rotate_x_text(50)#旋转X轴标签方???

p<-ggpar(p, orientation = "vertical",
         font.x = c(12, "bold", "black"),#设置X轴title的字体格???
         font.y = c(12, "bold", "black"),#设置Y轴title的字体格???
         font.xtickslab = c(8,"bold", "black"),
         font.legend =c(14))#调整X轴刻度标签的格式
#ylim = c(0, 4))
#font.legend =c(6),
#legend = "top")

p+stat_compare_means(aes(group=Riskscore),
                     method="t.test",
                     symnum.args=list(cutpoints = c(0, 0.001, 0.01, 0.05,1), symbols = c("***", "**", "*","ns")),
                     label = "p.signif")


dev.off()


#######################################
###############################################
# Load data
data("ToothGrowth")
df <- ToothGrowth
# Change fill color by groups: dose
ggboxplot(df, "dose", "len",
          fill = "dose", palette = c("#00AFBB", "#E7B800", "#FC4E07"))
