# Supplementary material for: An IFN-γ-related signature predicts prognosis and immunotherapy response in bladder cancer: Results from real-world cohorts
Source: Front Genet. 2023 Jan 4;13:1100317. doi: 10.3389/fgene.2022.1100317 (PMC9846040; doi:10.3389/fgene.2022.1100317)
Supplement: Supplementary file 4 [file DataSheet1.ZIP › code/16.R]

rm(list=ls())
setwd("E:\\TGFB\\23.Xiangya ·ÖÐÍÑéÖ¤\\Figure6 xiangya cohort\\C.  Riskscore and ICI checkpoints and ICI predictors IFNG-signature")
#H:\ÎåÒ»\Figure 6 ÏæÑÅ¶ÓÁÐµÄÑéÖ¤\4 siglec15 and ICI checkpoints and ICI predictors IFNG-signature ºÃ\4.È±Ñõ
time_data = read.table("Xiangya_BLCA.txt",header = T,sep = "\t",check.names = F)

geneEXP<-read.table("ID.txt",header = T,sep = "\t",check.names = F)
merger_data<-merge(geneEXP,time_data,by="ID",sort=F)
rownames(merger_data)<-merger_data$ID
merger_data$ID<-NULL

merger_data<-as.data.frame(t(merger_data))

rt<-merger_data
str(rt)
write.csv(rt,file="rt.csv")
rt<-read.csv("rt.csv",sep=",",row.names = 1)
#éç¨Yåä»£ç ç»ç¸å³æ§çº¿å?
#install.packages("ggExtra")
#library(ggstatsplot)

#ggscatterstats(data = rt, 
               type="parametric",
               y =ADORA2A, 
               x =SIGLEC15,
               centrality.para = "mean", 
               margins = "both", 
               xfill = "#CC79A7", 
               yfill = "#009E73", 
               marginal.type = "densigram",)

#library(ggpubr)
#è¯»å¥æ°æ®
#data<-read.csv("data.csv",header=T,row.names=1)
#ç»å¾ï¼ä¸å¥è¯å°±æå®?
#ggscatter(FPKM,x="ADORA2A",y="SIGLEC15",
          size=3, 
          rug=T, 
          add="reg.line",
          conf.int=T,
          conf.int.level=0.95,
          cor.coef=T,
          cor.method="pearson",
          ggtheme=theme_pubr())

library(corrplot)
corrplot(corr=cor(rt),
         method = "circle",#è¿ä¸ªåæ°è°æ´å±ç¤ºçæ¹å¼ï¼æ¯å¦åå½¢ï¼é¢è²ç­
         type = "lower",
         order = "original",
         #bg="azure2",
         hclust.method = "ward.D",
         outline=F,
         tl.srt = 0,
         tl.col="black",
         tl.cex=0.45,
         addCoef.col = "black",
         diag = T,
         is.corr = T,
         number.cex = 0.5,
         col=colorRampPalette(c("#0000FF","#CC0033","#FFFF00"))(100),)
cor.test(rt$VTCN1, rt$Riskscore,alternative = "two.sided",method = "pearson",conf.level = 0.95)
c("ADORA2A", "BTLA" ,"CD200", "CD200R1","CD274","CD276","CD80","CD86","CEACAM1","CTLA4","HAVCR2",
   "IDO1","KIR3DL1","LAG3","LAIR1","LGALS3","PDCD1","PVR","SIGLEC15","TIGIT","VTCN1")
a = for(i in colnames(rt[,1:ncol(rt)])){
  cor.test(rt$i, rt$SIGLEC15,alternative = "two.sided",method = "pearson",conf.level = 0.95)}


res$p.value
