# Supplementary material for: An IFN-γ-related signature predicts prognosis and immunotherapy response in bladder cancer: Results from real-world cohorts
Source: Front Genet. 2023 Jan 4;13:1100317. doi: 10.3389/fgene.2022.1100317 (PMC9846040; doi:10.3389/fgene.2022.1100317)
Supplement: Supplementary file 4 [file DataSheet1.ZIP › code/17.R]

#if (!requireNamespace("BiocManager", quietly = TRUE))
#    install.packages("BiocManager")
#BiocManager::install("limma")
#BiocManager::install("GSEABase")
#BiocManager::install("GSVA")

#install.packages("ggpubr")
rm(list=ls())

library(reshape2)
library(ggpubr)
library(limma)
library(GSEABase)
library(GSVA)
#expFile="merge.txt"           #?????????ļ?
gmtFile="immune.gmt"          #???????ݼ??ļ?
clusterFile="riskgroup.txt"       #m6A?????????ļ?
setwd("H:\\IFNr\\25湘雅队列验证\\D. 免疫浸润")     #???ù???Ŀ¼
load("TCGA_BLCAtpm_exp.RDATA")
#load("XYTPM.RDATA")

###############################
#############
rt=read.delim(expFile, header=T, sep="\t", check.names=F)
rt=as.matrix(rt)
rownames(rt)=rt[,1]
exp=rt[,2:ncol(rt)]
dimnames=list(rownames(exp),colnames(exp))
data=matrix(as.numeric(as.matrix(exp)),nrow=nrow(exp),dimnames=dimnames)
data=avereps(data)
##########################
##################
#data=m6a_adeno_final
data=tpms
colnames(data) <- gsub("\\.","-",colnames(data))
#??ҪTCGA??????Ʒ?????֡???????timeƥ???????У???????????????
group=sapply(strsplit(colnames(data),"\\-"),"[",4)
group=sapply(strsplit(group,""),"[",1)
group=gsub("2","1",group)
data=data[,group==0]
colnames(data)=gsub("(.*?)\\-(.*?)\\-(.*?)\\-(.*?)\\-.*","\\1\\-\\2\\-\\3\\-\\4",colnames(data))

data=avereps(data)

geneSets=getGmt(gmtFile, geneIdType=SymbolIdentifier())

#ssGSEA
ssgseaScore=gsva(data, geneSets, method='ssgsea', kcdf='Gaussian', abs.ranking=TRUE)
###ssGSEA
normalize=function(x){
  return((x-min(x))/(max(x)-min(x)))}
ssgseaScore=normalize(ssgseaScore)
#ssGSEA##
ssgseaOut=rbind(id=colnames(ssgseaScore), ssgseaScore)
write.table(ssgseaOut,file="ssGSEA.result.txt",sep="\t",quote=F,col.names=F)

#??ȡ?????ļ?
cluster=read.table(clusterFile, header=T, sep="\t", check.names=F, row.names=1)

#???ݺϲ?
ssgseaScore=t(ssgseaScore)
sameSample=intersect(row.names(ssgseaScore), row.names(cluster))
ssgseaScore=ssgseaScore[sameSample,,drop=F]
cluster=cluster[sameSample,,drop=F]
scoreCluster=cbind(ssgseaScore, cluster)

#??????ת????ggplot2?????ļ?
data=melt(scoreCluster, id.vars=c("group"))
colnames(data)=c("group", "Immune", "Fraction")

#????????ͼ
bioCol=c("red","blue", "#0066FF","#FF9900","#FF0000","#6E568C","#7CC767","#223D6C","#D20A13","#FFD121","#088247","#11AA4D")
bioCol=bioCol[1:length(levels(factor(data[,"group"])))]
p=ggboxplot(data, x="Immune", y="Fraction", color="group", 
     ylab="Immune infiltration",
     xlab="",
     legend.title="riskgroup",
     palette=bioCol,
     fill = "group")
p=p+rotate_x_text(50)
pdf(file="boxplot.pdf", width=8, height=5)                          #????ͼƬ?ļ?
p+stat_compare_means(aes(group=group),symnum.args=list(cutpoints = c(0, 0.001, 0.01, 0.05, 1), symbols = c("***", "**", "*", "ns")),label = "p.signif")
dev.off()
