# Supplementary material for: An IFN-γ-related signature predicts prognosis and immunotherapy response in bladder cancer: Results from real-world cohorts
Source: Front Genet. 2023 Jan 4;13:1100317. doi: 10.3389/fgene.2022.1100317 (PMC9846040; doi:10.3389/fgene.2022.1100317)
Supplement: Supplementary file 4 [file DataSheet1.ZIP › code/18.R]

#install.packages("ggpubr")
rm(list = ls())

#引用包
library(ggpubr)
library(reshape2)
tmbFile="TMB.txt"     #肿瘤突变负荷文件
scoreFile="riskgroup.txt"     #m6A打分的分组文件
#cluFile="geneCluster.txt"          #基因分型文件
setwd("H:\\IFNr\\21.scoreTMB")       #修改工作目录

#读取输入文件
tmb=read.table(tmbFile, header=T, sep="\t", check.names=F, row.names=1)        #读取TMB数据文件
score=read.table(scoreFile, header=T, sep="\t", check.names=F, row.names=1)    #读取m6A打分的分组文件
#clu=read.table(cluFile, header=T, sep="\t", check.names=F, row.names=1)        #读取基因分型类文件

#合并数据
tmb=as.matrix(tmb)
rownames(tmb) <- paste0(rownames(tmb),"-01A")
#tmb[tmb>quantile(tmb,0.975)]=quantile(tmb,0.975)
sameSample=intersect(row.names(tmb), row.names(score))
tmb=tmb[sameSample,,drop=F]
score=score[sameSample,,drop=F]
#rownames(clu)=gsub("(.*?)\\_(.*?)", "\\2", rownames(clu))
#clu=clu[sameSample,,drop=F]
data=cbind(score, tmb)
#data=data[,c("m6Ascore", "group", "geneCluster", "TMB")]
data$TMB=log2(data$TMB)
#设置比较组
#data$group=factor(data$group, levels=c("Low", "High"))
group=levels(factor(data$group))
comp=combn(group, 2)
my_comparisons=list()
for(i in 1:ncol(comp)){my_comparisons[[i]]<-comp[,i]}

#设置颜色
bioCol=c("#0066FF","#FF0000","#6E568C","#7CC767","#223D6C","#D20A13","#FFD121","#088247","#11AA4D")
bioCol=bioCol[1:length(group)]

#绘制箱线图
boxplot=ggboxplot(data, x="group", y="TMB", fill="group",
		          xlab="",
		          ylab="log2(Tumor Burden Mutation)",
		          legend.title="IFNr score",
		          palette = bioCol )+ 
	    stat_compare_means(comparisons = my_comparisons)
pdf(file="boxplot.pdf",width=5,height=4.5)
print(boxplot)
dev.off()


######################################
############################################
#############################################


#相关性图形
length=length(levels(factor(data$geneCluster)))
bioCol=c("#0066FF","#FF9900","#FF0000","#6E568C","#7CC767","#223D6C","#D20A13","#FFD121","#088247","#11AA4D")
p1=ggplot(data, aes(m6Ascore, TMB)) + 
		  xlab("m6Ascore")+ylab("Tumor Burden Mutation")+
		  geom_point(aes(colour=geneCluster))+
		  scale_color_manual(values=bioCol[1:length])+ 
		  geom_smooth(method="lm",formula = y ~ x) + theme_bw()+
		  stat_cor(method = 'spearman', aes(x =m6Ascore, y =TMB))
#相关性图形
pdf(file="cor.pdf", width=6, height=4.5)
print(p1)
dev.off()
