# Supplementary material for: An IFN-γ-related signature predicts prognosis and immunotherapy response in bladder cancer: Results from real-world cohorts
Source: Front Genet. 2023 Jan 4;13:1100317. doi: 10.3389/fgene.2022.1100317 (PMC9846040; doi:10.3389/fgene.2022.1100317)
Supplement: Supplementary file 4 [file DataSheet1.ZIP › code/19.R]

rm(list = ls())

setwd("H:\\IFNr\\23.MSI")  
#install.packages("cBioPortalData")
library(RJSONIO)
library(cBioPortalData)
library(ggpubr)
library(reshape2)
cbio <- cBioPortal()
studies = getStudies(cbio)
head(studies$studyId)
#id = "blca_msk_tcga_2020" 
id="blca_tcga_pan_can_atlas_2018"
clinical = clinicalData(cbio, id)
colnames(clinical)

df = na.omit(clinical[,c("patientId","MSI_SCORE_MANTIS")])
colnames(df)[2] = "MSI_score"
df$MSI_score = as.numeric(df$MSI_score)
rownames(df)=df$patientId
rownames(df) <- paste0(rownames(df),"-01A")

score=read.table("riskgroup.txt", header=T, sep="\t", check.names=F, row.names=1)

sameSample=intersect(row.names(df), row.names(score))
df=df[sameSample,,drop=F]
score=score[sameSample,,drop=F]
data=cbind(score, df)


group=levels(factor(data$group))
comp=combn(group, 2)
my_comparisons=list()
for(i in 1:ncol(comp)){my_comparisons[[i]]<-comp[,i]}

#设置颜色
bioCol=c("#0066FF","#FF0000","#6E568C","#7CC767","#223D6C","#D20A13","#FFD121","#088247","#11AA4D")
bioCol=bioCol[1:length(group)]

#绘制箱线图
boxplot=ggboxplot(data, x="group", y="MSI_score", fill="group",
                  xlab="",
                  ylab="MANTIS Score",
                  legend.title="IFNr score",
                  palette = bioCol )+ 
stat_compare_means(comparisons = my_comparisons)
pdf(file="boxplot.pdf",width=5,height=4.5)
print(boxplot)
dev.off()


############################################

############################################


k= df$MSI_score >0.4;table(k)
## k
## FALSE  TRUE 
##   358   168
df$Group =  ifelse(k,"MSI","MSS")
head(df)

library(ggplot2)
ggplot(df,aes(x = Group,y = MSI_score,fill = Group))+
  geom_boxplot()+
  geom_jitter(size = 0.5)+
  geom_hline(yintercept = 0.4,lty = 4)+
  theme_bw()
