# Supplementary material for: An IFN-γ-related signature predicts prognosis and immunotherapy response in bladder cancer: Results from real-world cohorts
Source: Front Genet. 2023 Jan 4;13:1100317. doi: 10.3389/fgene.2022.1100317 (PMC9846040; doi:10.3389/fgene.2022.1100317)
Supplement: Supplementary file 4 [file DataSheet1.ZIP › code/2.R]

#if (!requireNamespace("BiocManager", quietly = TRUE))
#    install.packages("BiocManager")
#BiocManager::install("limma")

#install.packages("pheatmap")
rm(list = ls())


#???ð?
library("limma")
library(pheatmap)
inputFile="tcga_IFNr_exp.txt"          #???ù???Ŀ¼
#inputFile="tcga_TGF_Exp.share.txt"                                   #?????ļ?
fdrFilter=0.05                                                       #fdr?ٽ?ֵ
logFCfilter=1                                                    #logFC?ٽ?ֵ
conNum=19                                                            #normal????Ʒ??Ŀ
treatNum=414                                                        #tumor????Ʒ??Ŀ

#??ȡ?????ļ?
outTab=data.frame()
grade=c(rep(1,conNum),rep(2,treatNum))
rt=read.table(inputFile,sep="\t",header=T,check.names=F)
rt=as.matrix(rt)
rownames(rt)=rt[,1]
exp=rt[,2:ncol(rt)]
dimnames=list(rownames(exp),colnames(exp))
data=matrix(as.numeric(as.matrix(exp)),nrow=nrow(exp),dimnames=dimnames)
data=avereps(data)
##data=normalizeBetweenArrays(as.matrix(data))
data=data[rowMeans(data)>0,]
data[data<0]=0

#????????
for(i in row.names(data)){
  geneName=unlist(strsplit(i,"\\|",))[1]
  geneName=gsub("\\/", "_", geneName)
  rt=rbind(expression=data[i,],grade=grade)
  rt=as.matrix(t(rt))
  wilcoxTest<-wilcox.test(expression ~ grade, data=rt)
  conGeneMeans=mean(data[i,1:conNum])
  treatGeneMeans=mean(data[i,(conNum+1):ncol(data)])
  logFC=log2(treatGeneMeans)-log2(conGeneMeans)
  pvalue=wilcoxTest$p.value
  conMed=median(data[i,1:conNum])
  treatMed=median(data[i,(conNum+1):ncol(data)])
  diffMed=treatMed-conMed
	if( ((logFC>0) & (diffMed>0)) | ((logFC<0) & (diffMed<0)) ){  
		  outTab=rbind(outTab,cbind(gene=i,conMean=conGeneMeans,treatMean=treatGeneMeans,logFC=logFC,pValue=pvalue))
	 }
}
pValue=outTab[,"pValue"]
fdr=p.adjust(as.numeric(as.vector(pValue)),method="fdr")
outTab=cbind(outTab,fdr=fdr)

#???????л????Ĳ???????
write.table(outTab,file="all.xls",sep="\t",row.names=F,quote=F)

#????????????
outDiff=outTab[( abs(as.numeric(as.vector(outTab$logFC)))>logFCfilter & as.numeric(as.vector(outTab$fdr))<fdrFilter),]
write.table(outDiff,file="diff.xls",sep="\t",row.names=F,quote=F)

diffUp <- outTab[(as.numeric(as.vector(outTab$logFC))>logFCfilter & as.numeric(as.vector(outTab$fdr))<fdrFilter),]
write.table(diffUp,file="up.xls",sep="\t",quote=F)
diffDown <- outTab[(as.numeric(as.vector(outTab$logFC))<(-logFCfilter) & as.numeric(as.vector(outTab$fdr))<fdrFilter), ]
write.table(diffDown,file="down.xls",sep="\t",quote=F)

#??????ͼ??Ҫ???ļ?
heatmap=rbind(ID=colnames(data[as.vector(outDiff[,1]),]),data[as.vector(outDiff[,1]),])
write.table(heatmap,file="tcgaDiffExp.txt",sep="\t",col.names=F,quote=F)

#???ƻ?ɽͼ
pdf(file="vol.pdf",height=5,width=5)
xMax=max(abs(as.numeric(as.vector(outTab$logFC))))
yMax=max(-log10(outTab$fdr))+1
plot(as.numeric(as.vector(outTab$logFC)), -log10(outTab$fdr), xlab="logFC",ylab="-log10(fdr)",
     main="Volcano", ylim=c(0,yMax),xlim=c(-xMax,xMax),yaxs="i",pch=20, cex=0.8)
diffSub=subset(outTab, fdr<fdrFilter & as.numeric(as.vector(logFC))>logFCfilter)
points(as.numeric(as.vector(diffSub$logFC)), -log10(diffSub$fdr), pch=20, col="red",cex=0.8)
diffSub=subset(outTab, fdr<fdrFilter & as.numeric(as.vector(logFC))<(-logFCfilter))
points(as.numeric(as.vector(diffSub$logFC)), -log10(diffSub$fdr), pch=20, col="green",cex=0.8)
abline(v=0,lty=2,lwd=3)
dev.off()

#???Ʋ?????????ͼ

hmExp=data[as.vector(outDiff[,1]),]
hmExp=log2(hmExp+0.1)

Group=c(rep("N",conNum),rep("T",treatNum))
names(Group)=colnames(data)
Group=as.data.frame(Group)
x=outDiff$logFC
names(x)=outDiff$gene
cg=c(names(head(sort(x),20)),names(tail(sort(x),20)))
pdf(file="heatmap.pdf",height=7,width=5)
pheatmap(hmExp[cg,], 
         annotation=Group, 
         color = colorRampPalette(c("green", "black", "red"))(50),
         cluster_cols =F,
         show_colnames = F,
         show_rownames = T,
         fontsize = 12,
         fontsize_row=6,
         fontsize_col=10)
dev.off()

n=t(scale(t(hmExp))) ##ͨ????scale????log-ratio??ֵ???й?һ??
n[n>2]= 2
n[n< -2]= -2
n[1:4,1:4]
Group=c(rep("N",conNum),rep("T",treatNum))
names(Group)=colnames(data)
Group=as.data.frame(Group)
pdf(file="heatmap.pdf",height=8,width=7)
pheatmap(n, 
         annotation=Group, 
         color = colorRampPalette(c("green", "black", "red"))(20),
         cluster_cols =F,
         show_colnames = F,
         show_rownames = T,
         fontsize = 12,
         fontsize_row=7,
         fontsize_col=12)
dev.off()
