# Supplementary material for: An IFN-γ-related signature predicts prognosis and immunotherapy response in bladder cancer: Results from real-world cohorts
Source: Front Genet. 2023 Jan 4;13:1100317. doi: 10.3389/fgene.2022.1100317 (PMC9846040; doi:10.3389/fgene.2022.1100317)
Supplement: Supplementary file 4 [file DataSheet1.ZIP › code/20.R]

rm(list = ls())  
setwd("H:\\IFNr\\24. immunotherapy-predicted pathways")

#data<-read.delim("Siglec15 and ICB response signature.csv",sep=",",row.names = 1)
data<-read.table("ICB Immunotherapy signature.txt",header = T,sep = "\t",check.names = F)
data = data[,-c(2,3)]

#Riskscore ??Ϊ????һ?кϲ???ȥ
tcga_BLCA <- read.table("tcgaRisk.txt",sep="\t",header = T,check.names = F,row.names = 1)
#library(limma)
#tcga_BLCA=as.data.frame(t(tcga_BLCA))
#colnames(tcga_BLCA)=gsub("(.*?)\\-(.*?)\\-(.*?)\\-.*","\\1\\-\\2\\-\\3",colnames(tcga_BLCA))   
#colnames(tcga_BLCA) <- paste0(colnames(tcga_BLCA),"-01A")


#tcga_BLCA=avereps(tcga_BLCA)
#tcga_BLCA <- as.data.frame(t(tcga_BLCA))
#rownames(tcga_BLCA) <- gsub("\\.","-",rownames(tcga_BLCA))

tcga_BLCA$ID<-rownames(tcga_BLCA)

merger_data<-merge(data,tcga_BLCA,by="ID")
rownames(merger_data)<-merger_data$ID
merger_data$ID<-NULL
merger_data=merger_data[,-c(18:22,24)]
merger_data<-as.data.frame(merger_data)

merger_data = merger_data[order(merger_data[,"riskScore"]),]


merger_data <-as.data.frame(t(merger_data ))
merger_data =merger_data [1:17,]
merger_data  <- t(scale(t(merger_data )))
table(abs(merger_data )>1)
merger_data [merger_data >=1]=1
merger_data [merger_data <=-1]=-1


library(pheatmap)
col_anno = data.frame(IFNr.score=c(rep("Low",203),rep("High",203)), row.names=colnames(merger_data ))
col_anno
#row_anno = data.frame(Therapeutic_target=c(rep("Immune_inhibited_oncogenic_pathways",6),rep("EGFR_network",1),rep("Radiotherapy_predicted_pathways",3)),row.names=rownames(merger_data ))
row_anno
#给注释行定义颜色
ann_colors = list(Riskscore = c("Low" = "#1B9E77","High" = "#D95F02"),
                  Therapeutic_target=c(Immune_inhibited_oncogenic_pathways="chocolate2",EGFR_network="darkcyan",Radiotherapy_predicted_pathways="brown2"))

p1=pheatmap(merger_data , 
            annotation_col=col_anno,
            #annotation_row=row_anno,
            annotation_names_row=F,
            annotation_colors = ann_colors,
            color =colorRampPalette(c("purple","black" ,"yellow"))(100),#这个配色是区分度最好的
            cluster_cols =F,
            cluster_rows =F,
            #gaps_row = c(6,7),
            gaps_col = 203,
            show_rownames = T,# ??ʾ????
            show_colnames = F,
            scale="row",
            #legend_breaks = -10:10,
            #cutree_cols = 5,
            fontsize = 7,
            fontsize_row=6,
            fontsize_col=6)


ssgsea_immu_resp_t<-merger_data

#rownames(ssgsea_immu_resp_t) <-ssgsea_immu_resp_t$Patient.ID
#ssgsea_immu_resp_t<-ssgsea_immu_resp_t[,-1]
#ssgsea_immu_resp_t <- as.data.frame(t(ssgsea_immu_resp))
#rownames(clin_m6a_socre) <- clin_m6a_socre$Patient.ID
#ssgsea_immu_resp_t$m5C.Score <- clin_m6a_socre[rownames(ssgsea_immu_resp_t),"m5C.Score"]#把score和这些通路富集分数整合起来，然后计???
library(Hmisc)
ssgsea_immu_resp_m6a_spearman <- rcorr(as.matrix(ssgsea_immu_resp_t),type=c("pearson"))
#ssgsea_custom_t <- as.data.frame(t(ssgsea_custom))

save(ssgsea_immu_resp_t,ssgsea_immu_resp_m6a_spearman,file = "immu_resp_combined_spearman_TILeffector.RDATA")
