# Supplementary material for: An IFN-γ-related signature predicts prognosis and immunotherapy response in bladder cancer: Results from real-world cohorts
Source: Front Genet. 2023 Jan 4;13:1100317. doi: 10.3389/fgene.2022.1100317 (PMC9846040; doi:10.3389/fgene.2022.1100317)
Supplement: Supplementary file 4 [file DataSheet1.ZIP › code/21.R]

rm(list = ls())  

#setwd("F:\\ÎåÒ»\\Figure 6 ÏæÑÅ¶ÓÁÐµÄÑéÖ¤\\TIS Óë ICB response signature ºÃ\\ICI response boxplot ºÃ\\È±Ñõ")
setwd("H:\\ÎåÒ»\\project-hypoxia-bladder cancer-20210105(2)\\project-hypoxia-bladder cancer-20210105\\È±Ñõ TCGA ÐÂÔö\\7.ICB response boxplot ºÃ")
#### m6a Score ååç«æ²»çéè·¯ç¸å³æ? ####
library(ggcor)
library(reshape2)
library(ggplot2)
load("immu_resp_combined_spearman_TILeffector.RDATA")

m6a_r <- melt(ssgsea_immu_resp_m6a_spearman$r)
m6a_r <- m6a_r[m6a_r$Var1 == "Riskscore",]

m6a_p <- melt(ssgsea_immu_resp_m6a_spearman$P)
m6a_p <- m6a_p[m6a_p$Var1 == "Riskscore",]


rownames(m6a_r)<-m6a_r$Var2
m6a_r$p<- m6a_p[m6a_p$Var2==rownames(m6a_r),"value"] 
colnames(m6a_r) <- c("Riskscore","ICB response","r","p.value")
write.csv(m6a_r,file="Riskscore and ICI COR pearson.csv")


m6a_r_p <- m6a_r
write.csv(m6a_r_p,file="Riskscore and cancer immunity cycle COR.csv")
m6a_r_p$p.value <- ifelse(m6a_p$value >0.05,"ns",
                          ifelse(m6a_p$value < 0.001,"< 0.001",
                                 ifelse(m6a_p$value < 0.01,"< 0.01",
                                        ifelse(m6a_p$value < 0.05,"< 0.05",
                                               ifelse(is.na(m6a_p$value),"Not Applicable",NA)))))#è¿ä¸æ­¥è®¾ç½®äºå¤å°ä¸ªåç±»ï¼åç»­å°±éè¦å¤å°ä¸ªé¢è²
m6a_r_p[is.na(m6a_r_p)] <- "Not Applicable"

colnames(m6a_r_p) <- c("spec","env","r","p.value")
m6a_r_p$r <- as.numeric(m6a_r_p$r)
m6a_r_p$relation <- ifelse(m6a_r_p$r <=0,"2.Negative Relation","1.Positive Relation")
#m6a_r_p$relation <- ifelse(m6a_r_p$r == 1, "Not Applicable",m6a_r_p$relation )
# m6a_r_p$env <- gsub("_"," ",m6a_r_p$env)


corr2 <- get_upper_data(fortify_cor(ssgsea_immu_resp_m6a_spearman$r, is.cor = TRUE))
# corr2$.row.names <- gsub("_"," ",corr2$.row.names)
# corr2$.col.names <- gsub("_"," ",corr2$.col.names)
library(RColorBrewer)

#³öÍ¼£ºÑ¡ÔñÓÒ±ß
p <- quickcor(corr2, type = "upper", grid.size = 0.1) +
  geom_color(aes(fill = r)) +
  scale_fill_gradient2(name = "spearman's r",low = "#0530CC",mid = "#ffffff",high = "#669933")+
  anno_link(aes(color = p.value,linetype = relation,size = abs(r)), 
            geom = "links",
            data = m6a_r_p, 
            curvature = 0.05,
            label.fontface = "bold",
            start.var = "Riskscore",
            nudge_x = 1
  ) +
  scale_color_manual(values = brewer.pal(6,"Dark2")[c(2:6)])+  #è¿éçé¢è²ä¸ªæ°æ ¹æ®På¼çåç±»ä¸ªæ°æ¥å³å®?
  scale_size_continuous(range = c(0,2))+
  scale_x_continuous(breaks = 1:length(unique(corr2$.col.names)), labels = gsub("_|\\."," ",unique(corr2$.col.names)), 
                     position = "top") +
  scale_y_continuous(breaks = 1:length(unique(corr2$.col.names)), labels = rev(gsub("_|\\."," ",unique(corr2$.col.names))), 
                     position = "right") +
  theme(
    axis.text.x=element_text(size=rel(1),face="bold",angle = 90),
    axis.text.y=element_text(size=rel(1),face="bold"),
  )+
  guides(size = guide_legend(title = "spearman's r",
                             order = 2),
         linetype = guide_legend(title = "Relations", 
                                 override.aes = list(size = 1),order = 1),
         color = guide_legend(title = "P Value", 
                              override.aes = list(size = 2),order = 3)
  )+
  theme_cor()
print(p, style = "ggplot")
#### end ####

#³öÍ¼£ºÑ¡Ôñ×ó±ß

#### end ####
p <- quickcor(corr2, type = "lower", grid.size = 0.1) + #grid.sizeæ¯æ¡æ ¼çå®½åº¦
  geom_color(aes(fill = r)) + #ærå¼æ å°é¢è?
  scale_fill_gradient2(name = "spearman's r",low = "purple",mid ="#ffffff" ,high = "#00CC00")+ #low = "#669933",mid = "#FFFFFF",high = "#EA004F"#æ¸åæ¡é¢è?
  anno_link(aes(color = p.value,linetype = relation,size = abs(r)), 
            geom = "links", #ç±»åï¼è¿å¯élinks2
            data = m6a_r_p, #èªå·±æå»ºçéè¦ä½å¾çæ°æ®ç»æ
            curvature = 0.05,
            label.fontface = "bold", #ç¹å­ä½?
            start.var = "Riskscore", #ç¹åç§?
            nudge_x = 1 #æ°´å¹³ä½ç½®è°æ´ï¼?0-1
  ) + #ç¸å³è¿çº¿
  scale_color_manual(values = brewer.pal(6,"Dark2")[c(2,3,5,6)])+ #coloræ å°é¢è²
  scale_size_continuous(range = c(0,2))+ #éå¶sizeå¤§å°
  scale_x_continuous(breaks = 1:length(unique(corr2$.col.names)), labels = gsub("_|\\."," ",unique(corr2$.col.names)), 
                     position = "bottom") + #å¤çXè½´æ é¢?
  scale_y_continuous(breaks = 1:length(unique(corr2$.col.names)), labels = rev(gsub("_|\\."," ",unique(corr2$.col.names))), 
                     position = "left") +#å¤çYè½´æ é¢?
  theme(
    axis.text.x=element_text(size=rel(1),face="bold",angle = 90),
    axis.text.y=element_text(size=rel(1),face="bold"),
  )+ #å¤çè½´å­ä½ï¼å¾å¤åæ°æ æ
  guides(size = guide_legend(title = "spearman's r",
                             order = 2),
         linetype = guide_legend(title = "Relations", 
                                 override.aes = list(size = 1),order = 1),
         color = guide_legend(title = "P Value", 
                              override.aes = list(size = 2),order = 3)
  )+ #å¤çå¾ä¾
  theme_cor()

print(p, style = "ggplot")

#### end ####
#### end ####
#### m6a Score åéæ©éè·¯ç¸å³æ? ####
library(ggcor)
load("immu_resp_combined_spearman_cycle.RDATA")#è¿éé¢æ¯ä¸ä¸ªå¤§çç©éµï¼ææ´ä¸ªéè·¯é½ç³åèµ·æ¥äº
selected <- c("DNA damage repair1",
              "Pan-F-TBRS", 
              "Antigen processing machinery",
              "Immune checkpoint",
              "EMT1","EMT2",
              "WNT target",
              "DNA damage repair2",
              "KEGG_WNT_SIGNALING_PATHWAY",
              "KEGG_ANTIGEN_PROCESSING_AND_PRESENTATION",
              "KEGG_TGF_BETA_SIGNALING_PATHWAY",
              "KEGG_JAK_STAT_SIGNALING_PATHWAY",
              "KEGG_MAPK_SIGNALING_PATHWAY",
              "KEGG_ECM_RECEPTOR_INTERACTION",
              "HALLMARK_PI3K_AKT_MTOR_SIGNALING",
              "HALLMARK_KRAS_SIGNALING_UP",
              "HALLMARK_KRAS_SIGNALING_DN",
              "HALLMARK_ADIPOGENESIS",
              "HALLMARK_TNFA_SIGNALING_VIA_NFKB",
              "m6A.Score"
              )
#æå»ºæ°æ®ç»æ
select_person_r <- ssgsea_immu_resp_m6a_spearman$r

select_person_r <- melt(select_person_r)
select_person_r <- select_person_r[select_person_r$Var1 == "Riskscore",]

select_person_p <- ssgsea_immu_resp_m6a_spearman$P

select_person_p <- melt(select_person_p)
select_person_p <- select_person_p[select_person_p$Var1 == "Riskscore",]

select_person <- select_person_r
select_person$p.value <- ifelse(select_person_p$value >0.05,"ns",
                                ifelse(select_person_p$value < 0.001,"< 0.001",
                                       ifelse(select_person_p$value < 0.01,"< 0.01",
                                              ifelse(select_person_p$value < 0.05,"< 0.05","NULL"))))

select_person[is.na(select_person)] <- "Not Applicable"

colnames(select_person) <- c("spec","env","r","p.value")

select_person$relation <- ifelse(select_person$r <=0,"2.Negative Relation","1.Positive Relation")


#è·åä½å¾æéçcor_tblæ°æ®ï¼get_lower_dataåget_lower_dataåå«æ¯ä¸ä¸çæ°æ®
corr2 <- get_lower_data(fortify_cor(ssgsea_immu_resp_m6a_spearman$r, is.cor = TRUE))


p <- quickcor(corr2, type = "lower", grid.size = 0.1) + #grid.sizeæ¯æ¡æ ¼çå®½åº¦
  geom_color(aes(fill = r)) + #ærå¼æ å°é¢è?
  scale_fill_gradient2(name = "Pearson's r",low = "#0530CC",mid = "#FFFFFF",high = "#3300FF")+ #æ¸åæ¡é¢è?
  anno_link(aes(color = p.value,linetype = relation,size = abs(r)), 
            geom = "links", #ç±»åï¼è¿å¯élinks2
            data = select_person, #èªå·±æå»ºçéè¦ä½å¾çæ°æ®ç»æ
            curvature = 0.05,
            label.fontface = "bold", #ç¹å­ä½?
            start.var = "Riskscore", #ç¹åç§?
            nudge_x = 1 #æ°´å¹³ä½ç½®è°æ´ï¼?0-1
  ) + #ç¸å³è¿çº¿
  scale_color_manual(values = brewer.pal(5,"Dark2"))+ #coloræ å°é¢è²
  scale_size_continuous(range = c(0,2))+ #éå¶sizeå¤§å°
  scale_x_continuous(breaks = 1:length(unique(corr2$.col.names)), labels = gsub("_|\\.|KEGG_|HALLMARK_"," ",unique(corr2$.col.names)), 
                     position = "bottom") + #å¤çXè½´æ é¢?
  scale_y_continuous(breaks = 1:length(unique(corr2$.col.names)), labels = rev(gsub("_|\\.|KEGG_|HALLMARK_"," ",unique(corr2$.col.names))), 
                     position = "left") +#å¤çYè½´æ é¢?
  theme(
    axis.text.x=element_text(size=rel(1),face="bold",angle = 90),
    axis.text.y=element_text(size=rel(1),face="bold"),
  )+ #å¤çè½´å­ä½ï¼å¾å¤åæ°æ æ
  guides(size = guide_legend(title = "Pearson's r",
                             order = 2),
         linetype = guide_legend(title = "Relations", 
                                 override.aes = list(size = 1),order = 1),
         color = guide_legend(title = "P Value", 
                              override.aes = list(size = 2),order = 3)
  )+ #å¤çå¾ä¾
  theme_cor()
print(p, style = "ggplot")
#### end ####
