# Supplementary material for: An IFN-γ-related signature predicts prognosis and immunotherapy response in bladder cancer: Results from real-world cohorts
Source: Front Genet. 2023 Jan 4;13:1100317. doi: 10.3389/fgene.2022.1100317 (PMC9846040; doi:10.3389/fgene.2022.1100317)
Supplement: Supplementary file 4 [file DataSheet1.ZIP › code/23.R]

rm(list=ls())
setwd("E:\\IFNr\\36.药物预测")

library(limma)

rt= read.table("tcga_drug_exp.txt",sep="",header=T,row.names=1,check.names=F)

rt=as.data.frame(t(rt))
#先要转置一下，才能对行，也就是每一个变量的值进行Z-Score
row.names(rt) <- gsub("\\.","-",row.names(rt))
risk=read.table("tcgaRisk.txt",header=T,sep="\t",check.names = F,row.names = 1) 
risk$id=row.names(risk)
risk=risk[,c(8,6)]
rt$id=row.names(rt)

tcgamerge = merge( rt,risk, by = "id") 

data1= tcgamerge
data1<-data1[order(data1[,"Riskscore"]),] #按照具体某一列进行排???
#data1$Riskscore<-NULL
#data<-as.data.frame(t(data))
rownames(data1) = data1$id
data1=data1[,-1]
data1=data1[,c(1,2,11:17,20,23,24,27)]

write.csv(data1,file = "data1.csv",row.names = T)
#data1 zhuan weidata3
data1= read.delim("data3.csv",sep=",",header=T,row.names=1,check.names=F)


data1$Riskscore=as.numeric(data1$Riskscore)
data1=log10(data1+3)
data1$Riskscore<-ifelse(data1$Riskscore>median(data1$Riskscore),"High",
                        ifelse(data1$Riskscore<=median(data1$Riskscore),"low",NA))

library(ggpubr)
library(ggplot2)
library(reshape2)#同时画多个变量的分组???
data2=melt(data1,id="Riskscore")#00468B
pdf(file="boxplot.pdf", width=8, height=5)
p=ggboxplot(data2, x="variable", y="value", color = "Riskscore", 
            ylab=paste0("Sensitivity"),
            xlab="Drug",
            #outlier.colour = NA,
            #size=0.3,
            add = "median_iqr",
            palette = c("#FF0000","#000080"),
            #ylim =c(0,4),
            fill = "Riskscore")
p
p=p+rotate_x_text(50)#旋转X轴标签方???

p<-ggpar(p, orientation = "vertical",
         font.x = c(12, "bold", "black"),#设置X轴title的字体格???
         font.y = c(12, "bold", "black"),#设置Y轴title的字体格???
         font.xtickslab = c(8,"bold", "black"),
         font.legend =c(14))#调整X轴刻度标签的格式
#ylim = c(0, 4))
#font.legend =c(6),
#legend = "top")

p+stat_compare_means(aes(group=Riskscore),
                     method="t.test",
                     symnum.args=list(cutpoints = c(0, 0.001, 0.01, 0.05,1), symbols = c("***", "**", "*","ns")),
                     label = "p.signif")


dev.off()


##################################
##################################
#####################################

rt=log10(rt)
rt <- t(scale(t(rt)))
rt=as.data.frame(t(rt))
table(abs(rt)>2)
rt[rt>=2]=2
rt[rt<=-2]=-2

table(abs(rt)>2)
library(pheatmap)
col_anno = data.frame(IFNr.score=c(rep("Low",203),rep("High",203)), row.names=colnames(rt))
col_anno
row_anno = data.frame(Therapeutic_target=c(rep("Immunotherapy",1),rep("Chemotherapy",7),rep("ERBB_therapy",12),rep("Antiangiogenic_therapy",6)),row.names=rownames(rt))
row_anno
#给注释行定义颜色
ann_colors = list(IFNr.score = c("Low" = "#1B9E77","High" = "#D95F02"),
                  Therapy=c(Immunotherapy="chocolate2",Chemotherapy="darkcyan",ERBB_therapy="brown2"),Antiangiogenic_therapy="purple")

p1=pheatmap(rt, 
            annotation_col=col_anno,
            annotation_row=row_anno,
            annotation_names_row=F,
            annotation_colors=ann_colors,
            #color =colorRampPalette(c("blue","white","red"))(100),#这个配色是区分度最好的#
            color =colorRampPalette(c("purple","black" ,"yellow"))(100),
            cluster_cols =F,
            cluster_rows =F,
            #gaps_row = c(6,7),
            gaps_col = 203,
            show_rownames = T,# ??ʾ????
            show_colnames = F,
            scale="row",
            #legend_breaks = -10:10,
            #cutree_cols = 5,
            fontsize = 7,
            fontsize_row=6,
            fontsize_col=6)

dev.off()
