# Supplementary material for: An IFN-γ-related signature predicts prognosis and immunotherapy response in bladder cancer: Results from real-world cohorts
Source: Front Genet. 2023 Jan 4;13:1100317. doi: 10.3389/fgene.2022.1100317 (PMC9846040; doi:10.3389/fgene.2022.1100317)
Supplement: Supplementary file 4 [file DataSheet1.ZIP › code/3.R]

	rm(list = ls())

library(limma)
	#twd("E:\\细胞焦亡\\7.合并时间") 
###	expFile="tcgaDiffexp.txt"
	expFile="tcgaDiffExp.txt"
	cliFile="time.txt"          
   

	rt=read.table(expFile,sep="\t",header=T,check.names=F)
	rt=as.matrix(rt)
	rownames(rt)=rt[,1]
	exp=rt[,2:ncol(rt)]
	dimnames=list(rownames(exp),colnames(exp))
	data=matrix(as.numeric(as.matrix(exp)),nrow=nrow(exp),dimnames=dimnames)
	#data=avereps(data)
	#data=data[rowMeans(data)>0,]
  
	colnames(data) <- gsub("\\.","-",colnames(data))
	#??ҪTCGA??????Ʒ?????֡???????timeƥ???????У???????????????
	group=sapply(strsplit(colnames(data),"\\-"),"[",4)
	group=sapply(strsplit(group,""),"[",1)
	group=gsub("2","1",group)
	data=data[,group==0]
	colnames(data)=gsub("(.*?)\\-(.*?)\\-(.*?)\\-(.*?)\\-.*","\\1\\-\\2\\-\\3\\-\\4",colnames(data))
	data=t(data)
	data=avereps(data)

	cli=read.table(cliFile,sep="\t",check.names=F,header=T,row.names = 1)   

	sameSample=intersect(row.names(data),row.names(cli))
	data=data[sameSample,]
	cli=cli[sameSample,]
	out=cbind(cli,data)
	out=cbind(id=row.names(out),out)
	write.table(out,file="expTime.txt",sep="\t",row.names=F,quote=F)
