# Supplementary material for: An IFN-γ-related signature predicts prognosis and immunotherapy response in bladder cancer: Results from real-world cohorts
Source: Front Genet. 2023 Jan 4;13:1100317. doi: 10.3389/fgene.2022.1100317 (PMC9846040; doi:10.3389/fgene.2022.1100317)
Supplement: Supplementary file 4 [file DataSheet1.ZIP › code/5.R]

rm(list = ls())
library(survival)
library(survminer)
library(glmnet)


rt=read.table("tcgaUniSigExp.txt",header=T,sep="\t",row.names=1,check.names=F)       #??ȡ?ļ?

rt$futime=rt$futime/365
x=as.matrix(rt[,c(3:ncol(rt))])
y=data.matrix(Surv(rt$futime,rt$fustat))
fit <- glmnet(x, y, family = "cox", maxit = 1000)
pdf("lasso.lambda.pdf")
plot(fit, xvar = "lambda", label = TRUE)
dev.off()
cvfit <- cv.glmnet(x, y, family="cox", maxit = 1000)
pdf("lasso.cvfit.pdf")
plot(cvfit)
abline(v=log(c(cvfit$lambda.min,cvfit$lambda.1se)),lty="dashed")
dev.off()
print(fit)
cvfit$lambda.min
#???????ػ???ϵ??
coef <- coef(fit, s = cvfit$lambda.min)
index <- which(coef != 0)
actCoef <- coef[index]
lassoGene=row.names(coef)[index]

geneCoef=cbind(Gene=lassoGene,Coef=actCoef)
write.table(geneCoef,file="geneCoef.txt",sep="\t",quote=F,row.names=F)

library(ggplot2)

rt2=read.table("geneCoef.txt",header=T,sep="\t",row.names=1,check.names=T)
class(rt2)
rt2$Gene <- rownames(rt2) 
rt2$Coeficient <- rt2$Coef
rt2$coef_type <- ifelse(rt2$Coeficient < 0, "below", "above") 
pdf(file="lasso.chart.pdf",width =5,height = 4,onefile = FALSE)

ggplot(rt2, aes(x=Gene, y=Coeficient, label=Coeficient))+ geom_bar(stat='identity', aes(fill=coef_type), width=.5)+  scale_fill_manual(name="", labels = c("Risk Gene", "Protective Gene" ),  values = c("above"="#00ba38", "below"="#f8766d")) + labs(subtitle= "LASSO Coeficient")+coord_flip()+ theme_bw() 
dev.off()

a=c("futime","fustat",lassoGene)
lassoSigExp=rt[,a]
lassoSigExp=cbind(id=row.names(lassoSigExp),lassoSigExp)
write.table(lassoSigExp,file="lasso.SigExp.txt",sep="\t",row.names=F,quote=F)
##############################??????
#????train??????ֵ
trainFinalGeneExp=rt[,lassoGene]
myFun=function(x){crossprod(as.numeric(x),actCoef)}
trainScore=apply(trainFinalGeneExp,1,myFun)
outCol=c("futime","fustat",lassoGene)
risk=as.vector(ifelse(trainScore>median(trainScore),"high","low"))
outTab=cbind(rt[,outCol],riskScore=as.vector(trainScore),risk)
write.table(cbind(id=rownames(outTab),outTab),file="tcgaRisk.txt",sep="\t",quote=F,row.names=F)
save(myFun,lassoGene,actCoef,file = "myFun.RDATA")

load("myFun.RDATA")
#????test数据集??????ֵ
rt=read.table(geoFile, header=T, sep="\t", check.names=F, row.names=1)
rt$futime=rt$futime/365
testFinalGeneExp=rt[,lassoGene]
testScore=apply(testFinalGeneExp,1,myFun)
outCol=c("futime","fustat",lassoGene)
risk=as.vector(ifelse(testScore>median(trainScore),"high","low"))
outTab=cbind(rt[,outCol],riskScore=as.vector(testScore),risk)
write.table(cbind(id=rownames(outTab),outTab),file="testRisk.txt",sep="\t",quote=F,row.names=F)

############################################################################

#COXģ?͹???
rt=read.table("lasso.SigExp.txt",header=T,sep="\t",check.names=F,row.names=1)
multiCox=coxph(Surv(futime, fustat) ~ ., data = rt)
multiCox=step(multiCox,direction = "both")    #??????cox????AICֵ???й??ˣ?????ʣ???Ļ?????Ŀ?࣬???԰?????ǰ????#??ȥ??
multiCoxSum=summary(multiCox)

save(multiCox,multiCoxSum,file = "multiCox_Sum.RDATA")

#????ģ?Ͳ???
outTab=data.frame()
outTab=cbind(
  coef=multiCoxSum$coefficients[,"coef"],
  HR=multiCoxSum$conf.int[,"exp(coef)"],
  HR.95L=multiCoxSum$conf.int[,"lower .95"],
  HR.95H=multiCoxSum$conf.int[,"upper .95"],
  pvalue=multiCoxSum$coefficients[,"Pr(>|z|)"])
outTab=cbind(id=row.names(outTab),outTab)
outTab=gsub("`","",outTab)
write.table(outTab,file="multi.Cox.txt",sep="\t",row.names=F,quote=F)

#???????˷???ֵ
riskScore=predict(multiCox,type="risk",newdata=rt)
coxGene=rownames(multiCoxSum$coefficients)
coxGene=gsub("`","",coxGene)
outCol=c("futime","fustat",coxGene)
risk=as.vector(ifelse(riskScore>median(riskScore),"high","low"))
riskOut=cbind(rt[,outCol],riskScore,risk)
riskOut=cbind(id=rownames(riskOut),riskOut)
write.table(riskOut,file="tcga_Risk.txt",sep="\t",quote=F,row.names=F)

#????ɭ??ͼ
pdf(file="multi.forest.pdf",width = 14,height = 6,onefile = FALSE)
ggforest(multiCox,
         main = "Hazard ratio",
         cpositions = c(0.02,0.22, 0.4), 
         fontsize = 0.7, 
         refLabel = "reference", 
         noDigits = 2)
dev.off()


rt2=read.table("test_ExpTime.txt",header=T,sep="\t",row.names=1)
rt2[,3:ncol(rt2)][rt2[,3:ncol(rt2)]<0]=0
rt2$futime=rt2$futime/365

testScore=predict(multiCox,type="risk",newdata=rt2)
coxGene=rownames(multiCoxSum$coefficients)
coxGene=gsub("`","",coxGene)
outCol=c("futime","fustat",coxGene)
risk=as.vector(ifelse(testScore>median(train_riskScore),"high","low"))
riskOut=cbind(rt2[,outCol],testScore,risk)
riskOut=cbind(id=rownames(riskOut),riskOut)
write.table(riskOut,file="tcgatest_Risk.txt",sep="\t",quote=F,row.names=F)

rt3=read.table("geo13507expTime.txt",header=T,sep="\t",row.names=1)
rt3[,3:ncol(rt3)][rt3[,3:ncol(rt3)]<0]=0
rt3$futime=rt3$futime/12

geo13507Score=predict(multiCox,type="risk",newdata=rt3)
coxGene=rownames(multiCoxSum$coefficients)
coxGene=gsub("`","",coxGene)
outCol=c("futime","fustat",coxGene)
risk=as.vector(ifelse(geo13507Score>median(geo13507Score),"high","low"))
riskOut=cbind(rt3[,outCol],geo13507Score,risk)
riskOut=cbind(id=rownames(riskOut),riskOut)
write.table(riskOut,file="geo13507_Risk.txt",sep="\t",quote=F,row.names=F)

rt4=read.table("geo31684expTime.txt",header=T,sep="\t",row.names=1)
rt4[,3:ncol(rt4)][rt4[,3:ncol(rt4)]<0]=0
rt4$futime=rt4$futime/12

geo31684Score=predict(multiCox,type="risk",newdata=rt4)
coxGene=rownames(multiCoxSum$coefficients)
coxGene=gsub("`","",coxGene)
outCol=c("futime","fustat",coxGene)
risk=as.vector(ifelse(geo31684Score>median(geo31684Score),"high","low"))
riskOut=cbind(rt4[,outCol],geo31684Score,risk)
riskOut=cbind(id=rownames(riskOut),riskOut)
write.table(riskOut,file="geo31684_Risk.txt",sep="\t",quote=F,row.names=F)


q()


load("multiCox_Sum.RDATA")

rt5=read.table("Xiangya.txt",header=T,sep="\t",row.names=1)
rt5[,3:ncol(rt5)][rt5[,3:ncol(rt5)]<0]=0
rt5$futime=rt5$futime/12

geo31684Score=predict(multiCox,type="risk",newdata=rt5)
coxGene=rownames(multiCoxSum$coefficients)
coxGene=gsub("`","",coxGene)
outCol=c("futime","fustat",coxGene)
risk=as.vector(ifelse(geo31684Score>median(geo31684Score),"high","low"))
riskOut=cbind(rt5[,outCol],geo31684Score,risk)
riskOut=cbind(id=rownames(riskOut),riskOut)
write.table(riskOut,file="Xiangya_Risk.txt",sep="\t",quote=F,row.names=F)
