# Supplementary material for: An IFN-γ-related signature predicts prognosis and immunotherapy response in bladder cancer: Results from real-world cohorts
Source: Front Genet. 2023 Jan 4;13:1100317. doi: 10.3389/fgene.2022.1100317 (PMC9846040; doi:10.3389/fgene.2022.1100317)
Supplement: Supplementary file 4 [file DataSheet1.ZIP › code/6.R]

rm(list = ls())
#install.packages("survival")
#install.packages("survminer")

library(survival)
library("survminer")
             
#setwd("E:\\细胞焦亡\\10. roc. surv")  #???ù???Ŀ¼
bioSurvival=function(inputFile=null,outFile=null){
		rt=read.table(inputFile,header=T,sep="\t")                   #??ȡ?????ļ?
		#?Ƚϸߵͷ????????????죬?õ???????pֵ
		diff=survdiff(Surv(futime, fustat) ~risk,data = rt)
		pValue=1-pchisq(diff$chisq,df=1)
		pValue=signif(pValue,4)
		pValue=format(pValue, scientific = TRUE)
		fit <- survfit(Surv(futime, fustat) ~ risk, data = rt)
		
		#????????????
		surPlot=ggsurvplot(fit, 
		           data=rt,
		           #conf.int=TRUE,  ##??????Ӱ
		           pval=paste0("p=",pValue),
		           pval.size=4,
		           risk.table=TRUE,    ##???ձ???
		           legend.labs=c("High risk", "Low risk"),
		           legend.title="Risk",
		           xlab="Time(years)",
		           break.time.by = 3,
		           risk.table.title="",
		           palette=c("#EABF00","#2874C5"),##"#FF3333", "#4169E1",
		           risk.table.height=.25)
		pdf(file=outFile,onefile = FALSE,width = 4.5,height =5.5)
		print(surPlot)
		dev.off()
}
bioSurvival(inputFile="tcgaRisk.txt",outFile="tcgaRisk.surv.pdf")
bioSurvival(inputFile="tcga_Risk.txt",outFile="tcga_Risk.surv.pdf")
bioSurvival(inputFile="Xiangya_Risk.txt",outFile="Xiangya.surv.pdf")
bioSurvival(inputFile="geo31684_Risk.txt",outFile="geo31684_surv.pdf")
bioSurvival(inputFile="geo13507_Risk.txt",outFile="geo13507_surv.pdf")
bioSurvival(inputFile="geo32894_Risk.txt",outFile="geo32894_surv.pdf")
