# Supplementary material for: An IFN-γ-related signature predicts prognosis and immunotherapy response in bladder cancer: Results from real-world cohorts
Source: Front Genet. 2023 Jan 4;13:1100317. doi: 10.3389/fgene.2022.1100317 (PMC9846040; doi:10.3389/fgene.2022.1100317)
Supplement: Supplementary file 4 [file DataSheet1.ZIP › code/8.R]

#install.packages("survival")
#install.packages("regplot")
#install.packages("survminer")
#install.packages("timeROC")
#install.packages("rms")
rm(list = ls())
setwd("J:\\ç»†èƒžç„¦äº¡\\20.nomogram") #???Ã¹???Ä¿Â¼
#???Ã°?
library(survival)
library(survminer)
library(timeROC)
library(rms)
library(regplot)
riskFile="tcgaRisk14.txt"     #?????????Ä¼?
cliFile="tcgaclinical402.txt"       #?Ù´??????Ä¼?
outFile="Nomogram.pdf"      #????????Í¼?Ä¼?????   

#??È¡?????????Ä¼?
risk=read.table(riskFile, header=T, sep="\t", check.names=F, row.names=1)
risk=risk[,c("futime", "fustat", "Riskscore")]

#??È¡?Ù´??????Ä¼?
cli=read.table(cliFile, header=T, sep="\t", check.names=F, row.names=1)
cli=cli[apply(cli,1,function(x)any(is.na(match('unknow',x)))),,drop=F]
cli$Age=as.numeric(cli$Age)

#?Ï²?????
samSample=intersect(row.names(risk), row.names(cli))
risk1=risk[samSample,,drop=F]
cli=cli[samSample,,drop=F]
rt=cbind(risk1, cli)
rt=rt[,c(1,2,3,9,6)]
#????????Í¼
dd <- datadist(rt)
options(datadist="dd")
res.cox=cph(formula =Surv(futime, fustat) ~ Age+Stage+Riskscore, data = rt,x=TRUE,y=TRUE)
#nom1=regplot(res.cox,
           #  plots = c("density", "boxes"),
            #  clickable=F,
            #  title="",
            # points=TRUE,
            # droplines=TRUE,observation=rt[1,],rank="sd",failtime = c(1,3,5), prfail = T)
#mycol<-c("#A6CEE3","#1F78B4","#33adff","#2166AC")
regplot(res.cox,
        #?Ô¹Û²?2??????Ö¸????????Í¼?Ï½??Ð¼Æ·?Õ¹Ê¾
        observation=rt[1,], #Ò²???Ô²?Õ¹Ê¾
        points=TRUE,
        #Ô¤??3????5???????????Õ£??Ë´???Î»??day
        failtime = c(5,3,1), 
        prfail = FALSE, #cox?Ø¹?????ÒªTRUE
        showP = TRUE, #?Ç·?Õ¹Ê¾Í³??Ñ§????
        droplines = T,
        #colors = mycol,
        title="TCGA-BLCA")
#è°ƒæ•´ç”»å¸ƒdaxiao
#par("mar")
#par(mar=c(1,1,1,1))
#????ROC????
nomoRisk=predict(res.cox, data=rt)#, type="risk"
rt$nomoRisk=nomoRisk
ROC_rt=timeROC(T=rt$futime, delta=rt$fustat,
               marker=rt$nomoRisk, cause=1,
               weighting='aalen',
               times=c(1,3,5), ROC=TRUE)
pdf(file="ROC1.pdf", width=8, height=8)
plot(ROC_rt,time=1,col='#99CC33',title=FALSE,lwd=6)
plot(ROC_rt,time=3,col='#FFCC00',add=TRUE,title=FALSE,lwd=6)
plot(ROC_rt,time=5,col='#FF99CC',add=TRUE,title=FALSE,lwd=6)
legend('bottomright',
       c(paste0('AUC at 1 years: ',sprintf("%.03f",ROC_rt$AUC[1])),
         paste0('AUC at 3 years: ',sprintf("%.03f",ROC_rt$AUC[2])),
         paste0('AUC at 5 years: ',sprintf("%.03f",ROC_rt$AUC[3]))),
       col=c("#99CC33","#FFCC00","#FF99CC"),lwd=6,bty = 'n',text.font = 2)
dev.off()


save(res.cox,file = "res.cox_TCGA.RDATA")

####Ð£×¼????
pdf(file="calibration.pdf", width=6, height=6)
#1??Ð£×¼????
dd <- datadist(rt)
options(datadist="dd")
f <- cph(Surv(futime, fustat) ~ Age+Stage+Riskscore, x=T, y=T, surv=T, data=rt, time.inc=1)
cal <- calibrate(f, cmethod="KM", method="boot",	
                 u=1, m=(nrow(rt)/3), B=500)
plot(cal,lwd=3,lty=1,errbar.col="#FF6666",
     xlim=c(0,1), ylim=c(0,1),
     xlab="Nomogram-predicted OS (%)", ylab="Observed OS (%)",
     col="#FF6666",sub=F)
lines(cal[,c("mean.predicted","KM")],type = "b",lwd=5,col="#FF6666",pch=21)

#3??Ð£×¼????
f <- cph(Surv(futime, fustat) ~ Age+Stage+Riskscore, x=T, y=T, surv=T, data=rt, time.inc=3)
cal <- calibrate(f, cmethod="KM", method="boot", u=3, m=(nrow(rt)/3), B=500)

plot(cal,errbar.col="#66CC00",xlim=c(0,1), ylim=c(0,1),
     xlab="", ylab="", lwd=3,pch=21, col="#66CC00", sub=F, add=T)
lines(cal[,c("mean.predicted","KM")],type = "b",lwd=5,col="#66CC00",pch=21)

#5??Ð£×¼????
f <- cph(Surv(futime, fustat) ~ Age+Stage+Riskscore, x=T, y=T, surv=T, data=rt, time.inc=5)
cal <- calibrate(f, cmethod="KM", method="boot", u=5, m=(nrow(rt)/3), B=500)
plot(cal, errbar.col="#9933FF",xlim=c(0,1), ylim=c(0,1), 
     xlab="", ylab="",  lwd=3,pch=21,lty=1, col="#9933FF", sub=F, add=T)
lines(cal[,c("mean.predicted","KM")],type = "b",lwd=5,col="#9933FF",pch=21)

#????Í¼??
legend('bottomright', c('TCGA_BLCA','1 year OS', '3 yearS OS', '5 yearS OS'),text.font = 2,cex=1.15,
       col=c("#FFFFFF","#FF6666","#66CC00","#9933FF"), lwd=5, bty = 'n')
#?????Ô½???

abline(0,1.0,lty=2,lwd=4,col="grey")

dev.off()


#Ô­Ê¼??Ð£×¼????
pdf(file="calibration.pdf", width=6, height=6)
#1??Ð£×¼????
dd <- datadist(rt)
options(datadist="dd")
f <- cph(Surv(futime, fustat) ~ Age+Stage+Riskscore, x=T, y=T, surv=T, data=rt, time.inc=1)
cal <- calibrate(f, cmethod="KM", method="boot",	
                  u=1, m=(nrow(rt)/3), B=500)
plot(cal,xlim=c(0,1), ylim=c(0,1),
     xlab="Nomogram-predicted OS (%)", ylab="Observed OS (%)",lwd=0.5,lty=1, pch=21,col="#FF6666",sub=F)
#3??Ð£×¼????
f <- cph(Surv(futime, fustat) ~ Age+Stage+Riskscore, x=T, y=T, surv=T, data=rt, time.inc=3)
cal <- calibrate(f, cmethod="KM", method="boot", u=3, m=(nrow(rt)/3), B=500)

plot(cal,  xlim=c(0,1), ylim=c(0,1),
     xlab="", ylab="", lwd=0.5,pch=21, col="#66CC00", sub=F, add=T)
#5??Ð£×¼????
f <- cph(Surv(futime, fustat) ~ Age+Stage+Riskscore, x=T, y=T, surv=T, data=rt, time.inc=5)
cal <- calibrate(f, cmethod="KM", method="boot", u=5, m=(nrow(rt)/3), B=500)
plot(cal, xlim=c(0,1), ylim=c(0,1), 
     xlab="", ylab="",  lwd=0.25,pch=21,lty=1, col="#9933FF", sub=F, add=T)
#????Í¼??
legend('bottomright', c('1 year OS', '3 yearS OS', '5 yearS OS'),
       col=c("#FF6666","#66CC00","#9933FF"), lwd=5, bty = 'n')
#?????Ô½???
abline(0,1.0,lty=2,lwd=4,col="grey")

dev.off()

#########Ê¾??

plot(c(-2,3), c(-1,5), type = "n", xlab = "x", ylab = "y", asp = 1)
## the x- and y-axis, and an integer grid
abline(h = 0, v = 0, col = "gray60")
text(1,0, "abline( h = 0 )", col = "gray60", adj = c(0, -.1))
abline(h = -1:5, v = -2:3, col = "lightgray", lty = 3)
abline(a = 1, b = 2, col = 2)
text(1,3, "abline( 1, 2 )", col = 2, adj = c(-.1, -.1))


########################################
#Ð£×¼???ß¿??Ó»? Ð£×¼???ß¿??Ó»? Ð£×¼???ß¿??Ó»?
rm(list = ls())
# install.packages("survival")
# install.packages("rms")

library(survival)
library(rms)
#???ë²¢?é¿´???Ý¼?
data("lung") #status??1????????,2????????. sex??male=1,female=2
head(lung)
str(lung)

#?????Ø¹?Ä£??
## ????Ëµ????
## 1??????Ð£??????Ç°??Òª??Ä£?Íº????????Ó²???x=T, y=T????Ï¸?Î¿?????
## 2??u??Òª??Ö®Ç°Ä£???Ð¶????Ãµ?time.incÒ»?Â£???365??730??
## 3??mÒª????????Á¿À´È·???????Ú±?×¼????Ò»?ã½«??????????Îª3?é£¨??Í¼????Ê¾3???ã£©,??m????Ã¿????????Á¿????????m*3Ó¦?Ãµ??Ú»????Æµ???????Á¿??
## 4??b?????????Ù³?????????Á¿
res.cox1 <- cph(Surv(time, status) ~ age+sex+ph.ecog+ph.karno+pat.karno, data = lung,surv=T,x=TRUE, y=TRUE,time.inc=365)

## ????Ð£??????
## calibrate??????????ols, lrm, cph or psm???Ø¶???
cal <- calibrate(res.cox1, cmethod='KM', method="boot",u=365,m=38,B=228)
plot(cal,lwd=2,lty=1,
     errbar.col=c(rgb(0,118,192,maxColorValue=255)),
     xlab="Nomogram-Predicted Probability of 1-Year OS",
     ylab="Actual 1-Year DFS (proportion)",
     col=c(rgb(192,98,83,maxColorValue=255)))

#------------------------------------Ð£×¼???ß£?????2??--------------------------------------
rm(list = ls())
#install.packages("PredictABEL")
library(PredictABEL)
library(rms)
library(survival)
#???ë²¢?é¿´???Ý¼?
data("lung") #status??1????????,2????????
head(lung)
lung$status <- ifelse(lung$status==1,0,1)

#????Ä£?Í²?????Ð£×¼???? cph(Surv(futime, fustat) ~ nomoRisk, x=T, y=T, surv=T, data=rt, time.inc=3)
res.cox2 <- cph(Surv(time,status) ~., data = rt,surv=T,x=TRUE, y=TRUE)
newdata <- lung[101:200,] #??À´Ð£×¼?????Ý£???????Ô´?????Ðµ?È¡?Ë²???
pred.lg<- predict(res.cox2,newdata) #Ã¿Î»???ßµÄ·????À·?
newdata$prob <- 1/(1+exp(-pred.lg)) #??pred.lg??????×ª??????Öµ??Ö±??
prob <- newdata$prob 
plotCalibration(newdata,3, prob, groups=10)  #3Îª????Ö¸??????????
