# Supplementary material for: An IFN-γ-related signature predicts prognosis and immunotherapy response in bladder cancer: Results from real-world cohorts
Source: Front Genet. 2023 Jan 4;13:1100317. doi: 10.3389/fgene.2022.1100317 (PMC9846040; doi:10.3389/fgene.2022.1100317)
Supplement: Supplementary file 4 [file DataSheet1.ZIP › code/9.R]

rm(list = ls())
setwd("E:\\IFNr\\11.PCA")
  
A <- read.table("tcgaDiffExp.txt",header=T,sep="\t",check.names=F,row.names=1)
  #read.csv("A.csv",header = T,row.names = 1)
A <- A[apply(A, 1, sum) > 0, ] 
data <- t(A)#PCA分析需要将表达矩阵转置
data.pca <- prcomp(data, scale. = T)  #这是后续作图的文件
加载数据包并定义分组

library(scatterplot3d)#画3D散点图的包
library(dplyr)
group=c(rep("Normal",19),rep("Tumor",414))

pca.result<-as.data.frame(data.pca$x)
pca.result$group<-group
scatterplot3d(pca.result[,1:3])#基本画图，选取三个主成分，分别为x,y,z，三位坐标
#这样就得到一个基本的散点图：

#接下来，添加颜色，分组：

pca.result = pca.result %>% mutate(colour = case_when(
  pca.result$group == "Normal" ~ "green3",
  pca.result$group == "Tumor" ~ "#CC0000",
)) #定义分组并设置颜色

scatterplot3d(pca.result[,1:3],color=pca.result$colour,
              pch = 16,angle=45,
              cex.symbols = 0.5,
              box=T,type="p",
              main = "3D PCA Plot",
              lty.hide=2,lty.grid = 2)

#legend("bottom",c("Normal","Tumor"),fill=c('green3',"#CC0000"),horiz = T)#添加图例

legend("bottomright",
       legend = ,c("Normal","Tumor"),
       col =  c('green3',"#CC0000"),
       pch = 16,
       inset = -0.135,
       xpd = TRUE,
       horiz = F)
#当然，scatterplot3d还可以将每个样本点的名称显示在图上，这样就无需legend了。

sd3 <- scatterplot3d(pca.result[,1:3],color=pca.result$colour,
                     pch = 16,angle=30,
                     cex.symbols = 0.5,
                     box=T,type="p",
                     main = "3D PCA Plot",
                     lty.hide=2,lty.grid = 2)
#text(sd3$xyz.convert(pca.result[,c("PC1","PC2","PC3")]+0.05),labels = rownames(pca.result),
    # cex=1,col="black")

#除了scatterplot3d，还有一些R中使用的交互式的包画3D图，可以自己调整。
#但是有一个问题没有解决，那就是无法添加legend，还有不能导出图片。但是在python中可以实现，这里抛砖引玉，感兴趣的小伙伴可以探索下教教大家。

library(car)
library(rgl)
scatter3d(pca.result$PC1,
          pca.result$PC2,
          pca.result$PC3, 
          surface = F, 
          point.col = rep(c('red2','green3'), 
                          c(19, 414)),
          xlab = paste('PCA1'), 
          ylab = paste('PCA2'), 
          zlab = paste('PCA3'))

#还可以添加置信椭圆：

s3d <-scatter3d(pca.result$PC1, 
          pca.result$PC2, 
          pca.result$PC3, 
          groups = as.factor(pca.result$group), 
          surface = FALSE, ellipsoid = TRUE,
          ellipsoid.alpha=0.2,
          xlab = paste('PCA1'), 
          ylab = paste('PCA2'), 
          zlab = paste('PCA3'),
          grid=F)

###################################
########################################

# 设置图例
legend("top",
       legend = unique(dfGroup[,1]),
       col =  c("red","blue","green"),
       pch = 16,
       inset = -0.1,
       xpd = TRUE,
       horiz = TRUE)
# 设置文字标注
text(s3d$xyz.convert(pca.result[,c(1,2,3)] + 2),
     labels = row.names(pca.result),
     cex = 0.8,col = "black")
